# Supplementary material for: Contrasting patterns of sequence variation in steelhead populations reflect distinct evolutionary processes
Source: Evol Appl. 2023 Dec 11;17(1):e13623. doi: 10.1111/eva.13623 (PMC10810252; doi:10.1111/eva.13623)
Supplement: Supplementary file 6 — Table S1. [file EVA-17-e13623-s001.xlsx]

## Sheet: mykiss_gsi_74samples_extended
Sample	Number	Latitude	Longitude	Reporting Group	Lineage	Subbasin	Localities Included	Years included in collection	Run	N	%Cov@10reads	Total Mapped Reads	chr25marker1_61284413_reference_allele_frequency	chr28marker6_11641623_reference_allele_frequency	chr28marker9_11667915_reference_allele_frequency
02_COW_COW	1	46.174	-122.758	02_LOWCOL	Coastal	Cowlitz	Cowlitz, Coweeman	2005	winter	48	0.67194	258284695	0.481	1	1
02_HOO_EFHJ	2	45.575	-121.628	02_LOWCOL	Coastal	Hood	East Fork Hood	2010, 2011	winter	46	0.66559	260891338	0.333	1	1
02_HOO_HOOH	3	45.5236	-121.622	02_LOWCOL	Coastal	Hood	Parkdale Fish Hatchery	2011, 2012, 2014	winter	83	0.67175	220087528	0.625	1	0.909
02_HOO_WHOO	4	45.5733	-121.657	02_LOWCOL	Coastal	Hood	West Fork Hood	2013, 2014	summer	79	0.67599	253343855	0.579	0.667	0.45
02_LEW_ELEW	5	45.853	-122.78	02_LOWCOL	Coastal	Lewis	East Fork Lewis	2005, 2006	unknown	78	0.76641	326284737	0.312	0.789	0.675
02_SAN_SAND	6	45.4066	-122.256	02_LOWCOL	Coastal	Sandy	Sandy Hatchery, Bull Run River	2012	unknown	87	0.73179	292556185	0.188	0.742	0.812
03_WAS_SKAM	7	45.5893	-122.37	03_SKAMAN	Coastal	Washougal River	Skamania Stock	2006	summer	60	0.68302	250772264	0	0	0
04_WIL_EAGL	8	45.351	-122.384	04_WILLAM	Coastal	Willamette	Eagle	2005, 2006	winter	61	0.65761	255263866	0.312	1	1
04_WIL_NSAN	9	44.751	-122.412	04_WILLAM	Coastal	Willamette	Little Rock	2010	unknown	50	0.6465	265922526	0.045	0.522	0.538
05_WSA_BWS	10	45.799	-121.485	05_BWSALM	Coastal	White Salmon	Big White Salmon R	2016	unknown	95	0.69299	216222027	0.308	0.789	0.467
06_KLI_KLIK	11	45.81	-121.07	06_KLICKR	Intermediate	Klickitat	Swale Cr, Brush Cr, Dead Canyon Cr, Synder Cr, White Cr, Tepee Cr, Fish Lake Str	2006	unknown	75	0.69746	245616729	0.4	0.5	0.304
07_ASO_ASOT	12	46.312	-117.128	07_MGILCS	Inland	Asotin	Asotin	2010	summer	60	0.74959	227674277	0.6	0.773	0.571
07_CGO_MILL	13	45.6067	-121.187	07_MGILCS	Inland	Columbia Gorge	Mill Creek	2012, 2013, 2014	unknown	96	0.67363	233421140	0.765	1	0.64
07_CWR_LAPW	14	46.4511	-116.818	07_MGILCS	Inland	Clearwater	Lapwai Cr, Mission Cr	2013, 2019	summer	119	0.66168	311637515	0.818	1	0.792
07_CWR_LBPW	15	46.701	-116.743	07_MGILCS	Inland	Clearwater	Little Bear Creek	2012	unknown	46	0.66213	267873804	0.682	1	0.962
07_CWR_SWEE	16	46.3156	-116.846	07_MGILCS	Inland	Clearwater	Sweetwater Creek	2013	summer	51	0.609	225547633	0.786	1	0.842
07_CWR_WFPW	17	46.805	-116.419	07_MGILCS	Inland	Clearwater	West Fork Potlatch River	2010	summer	50	0.65585	217931707	0.733	1	0.944
07_DES_DES	18	44.821	-121.087	07_MGILCS	Inland	Deschutes	Deschutes R, Trout Cr, Warm Springs	2007, 2018	summer	84	0.71279	263155863	0.81	0.947	0.917
07_FMC_FIFT	19	45.472	-121.153	07_MGILCS	Inland	Fifteenmile Creek	Fifteenmile Cr	2013	unknown	92	0.66514	522262879	0.6	0.973	0.968
07_GRD_BIGC	20	45.6116	-117.696	07_MGILCS	Inland	Grand Ronde	Big Canyon	1999, 2001	summer	89	0.67942	252540513	0.588	1	0.765
07_GRD_CATH	21	45.3061	-117.867	07_MGILCS	Inland	Grand Ronde	Catherine	2011, 2012, 2013, 2014	unknown	90	0.68193	227586920	0.714	1	0.889
07_GRD_JOSE	22	46.0416	-117.002	07_MGILCS	Inland	Grand Ronde	Joseph	2012	summer	88	0.69827	241821136	0.667	1	1
07_GRD_UGRT	23	45.7314	-117.864	07_MGILCS	Inland	Grand Ronde	Upper Grande Ronde	2011, 2012, 2013, 2014	unknown	58	0.67696	225017836	0.667	1	1
07_IMN_GUMB	24	45.1605	-116.929	07_MGILCS	Inland	Imnaha	Gumboot Creek	2012, 2013	summer	38	0.61355	234589671	0.786	1	0.857
07_IMN_LIGC	25	45.685	-116.727	07_MGILCS	Inland	Imnaha	Lightning Cr	2004, 2006	summer	76	0.69324	321076344	0.826	1	0.759
07_IMN_LSHE	26	45.3807	-117.033	07_MGILCS	Inland	Imnaha	LittleSheep	2014	unknown	75	0.71461	236281384	0.889	1	0.75
07_JDY_JDMA	27	44.472	-119.528	07_MGILCS	Inland	John Day	JDR Upper mainstem	2000, 2005, 2006	unknown	70	0.6834	247500817	0.917	1	0.882
07_JDY_NMFK	28	44.838	-118.477	07_MGILCS	Inland	John Day	Middle Fork, Granite Cr, Rudio Cr, Wall Cr, Trail Cr.	2000, 2005	summer	53	0.72599	286628946	0.607	1	0.885
07_JDY_SFJD	29	44.317	-119.531	07_MGILCS	Inland	John Day	Murderers	2006, 2007	unknown	96	0.65759	225155383	0.842	1	1
07_LMC_ROCK	30	45.771	-120.483	07_MGILCS	Inland	Lower Mid-Columbia	Rock	2008	unknown	91	0.67196	241863127	0.765	1	0.867
07_LSR_ALPW	31	46.408	-117.22	07_MGILCS	Inland	Lower Snake-Tucannon	Alpowa Creek	2010	summer	53	0.66553	288606243	0.647	1	0.52
07_LSR_GEOW	32	46.222	-117.19	07_MGILCS	Inland	Lower Snake-Asotin	George Creek	2010	summer	58	0.67305	322848367	0.852	0.955	0.621
07_SAL_LILS	33	45.0428	-116.284	07_MGILCS	Inland	Salmon	Little Salmon R, Hazard Cr., Boulder Cr	2000, 2001	summer	91	0.64803	248747628	0.316	1	0.45
07_SAL_RAPR	34	45.3535	-116.404	07_MGILCS	Inland	Salmon	Rapid River	2007, 2008, 2009, 2010, 2011, 2012, 2013, 2014	unknown	78	0.73014	338795918	0.407	1	0.826
07_SAL_WHIT	35	45.7616	-116.301	07_MGILCS	Inland	Salmon	Whitebird	2000	summer	50	0.7012	223120953	0.545	1	0.438
07_TUC_TUCN	36	46.3097	-117.657	07_MGILCS	Inland	Tucannon	Tucannon	2009, 2013	summer	42	0.66518	215064840	0.733	1	0.842
07_UMA_MINT	37	45.6693	-118.619	07_MGILCS	Inland	Umatilla	Minthorn	2012	summer	74	0.70844	223023800	0.714	1	0.967
07_UMA_UMAT	38	45.723	-118.187	07_MGILCS	Inland	Umatilla	Umatilla	2009	summer	70	0.72717	265263047	0.6	1	0.875
07_WAL_WALA	39	46.034	-118.684	07_MGILCS	Inland	Walla Walla	Touchet R, Yellowhawk Cr, Nursery Bridge	1998, 2000	unknown	30	0.70476	381849017	0.538	1	0.913
08_YAK_NACH	40	46.862	-121.049	08_YAKIMA	Inland	Yakima	Naches -Nile Creek	2005, 2008	summer	38	0.63787	405875019	0.571	1	0.667
08_YAK_SATU	41	46.16	-120.531	08_YAKIMA	Inland	Yakima	Satus	2013	unknown	67	0.68201	247053652	0.571	1	0.947
08_YAK_TOPP	42	46.323	-120.875	08_YAKIMA	Inland	Yakima	Toppenish	2019	unknown	91	0.6735	297198526	0.846	1	1
08_YAK_UYAK	43	47.218	-120.839	08_YAKIMA	Inland	Yakima	Teanaway, Big Cr, Roza	2008, 2014, 2015	unknown	71	0.68674	386468400	0.167	0.923	0.579
09_ENT_ENTI	44	47.664	-120.242	09_UPPCOL	Inland	Entiat	Entiat	2005, 2006	unknown	33	0.64228	337774987	0.7	1	0.625
09_MET_WNFH	45	48.4744	-120.188	09_UPPCOL	Inland	Methow	Winthrop	2012, 2013	summer	93	0.64935	208737483	0.667	1	0.5
09_OKA_OKAN	46	48.396	-119.504	09_UPPCOL	Inland	Okanogan	Bonaparte, Salmon Cr, Omak Cr.	2009, 2010, 2011, 2012	summer	59	0.59047	279523308	0.778	1	0.714
09_WEN_CHIW	47	47.688	-120.741	09_UPPCOL	Inland	Wenatchee	Chiwaukum	2007	unknown	54	0.70247	228073443	0.357	1	0.52
10_CWR_DWOR	48	46.5043	-116.329	10_SFCLWR	Inland	North Fork Clearwater	Dworshak Hatchery	2013, 2015, 2016	unknown	68	0.6845	701507645	0.375	1	0.966
10_SFC_CLRC	49	46.045	-115.774	10_SFCLWR	Inland	South Fork Clearwater	Clear Cr	2000, 2013	summer	31	0.68913	244569029	0.538	1	0.938
10_SFC_CRST	50	45.819	-115.528	10_SFCLWR	Inland	South Fork Clearwater	Crooked River	2013	summer	86	0.71723	217035262	0.429	1	1
10_SFC_LOLO	51	46.291	-115.923	10_SFCLWR	Inland	South Fork Clearwater	Lolo Cr	2012	summer	69	0.71834	160414255	0.846	1	1
10_SFC_TENM	52	45.805	-115.683	10_SFCLWR	Inland	South Fork Clearwater	Tenmile Cr	2001	summer	58	0.6644	288993771	0.593	0.957	1
11_LOC_LLOC	53	46.227	-115.501	11_UPCLWR	Inland	Lochsa	Canyon Cr, Deadman Cr	2000	unknown	60	0.69413	286257037	0.55	1	0.882
11_LOC_ULOC	54	46.475	-114.592	11_UPCLWR	Inland	Lochsa	upper Lochsa R	2018	summer	72	0.68328	296522934	0.7	1	1
11_USL_HHAC	55	45.6458	-114.628	11_UPCLWR	Inland	Upper Selway	Hell’s Half-Acre	2008	summer	56	0.65939	285390279	0.462	1	0.944
11_USL_LCWR	56	45.7219	-114.857	11_UPCLWR	Inland	Upper Selway	Little Clearwater R	2008	summer	65	0.70471	237773744	0.308	1	0.867
11_USL_USEL	57	45.79	-114.738	11_UPCLWR	Inland	Upper Selway	upper Selway R	2018	summer	51	0.67689	247064797	0.4	1	1
11_USL_WHTC	58	45.948	-114.534	11_UPCLWR	Inland	Upper Selway	White Cap Creek	2008	summer	72	0.68933	264758609	0.133	1	1
12_SFS_JSNC	59	44.899	-115.492	12_SFSALM	Inland	South Fork Salmon	Johnson Creek	2016	summer	54	0.73475	221382721	0.545	1	1
12_SFS_LICK	60	45.0632	-115.848	12_SFSALM	Inland	South Fork Salmon	Lick Creek	2000	summer	70	0.72397	242005880	0.625	1	0.571
12_SFS_SECR	61	45.163	-115.833	12_SFSALM	Inland	South Fork Salmon	Secesh River	2011	summer	30	0.66722	264282604	0.318	1	0.7
12_SFS_SFEF	62	45.0129	-115.713	12_SFSALM	Inland	South Fork Salmon	South Fork-East Fork	2000, 2009, 2010	summer	70	0.71942	364391654	0.429	1	0.944
12_SFS_STOL	63	44.5843	-115.679	12_SFSALM	Inland	South Fork Salmon	Stolle Meadows	2000	summer	42	0.69817	367748165	0.44	0.964	0.97
13_MFS_BARG	64	45.678	-115.072	13_MFSALM	Inland	MFSalmon	Bargamin Creek	2015	summer	60	0.70646	229350201	1	0.963	0.105
13_MFS_BIGC	65	45.134	-115.028	13_MFSALM	Inland	MFSalmon	Big Cr, Rush Cr	2000, 2001	unknown	76	0.71786	329192812	0.52	1	0.27
13_MFS_CAMS	66	44.889	-114.667	13_MFSALM	Inland	MFSalmon	Camas Creek	2004	summer	70	0.70284	269577944	0.632	1	0
13_MFS_LOON	67	44.71	-114.805	13_MFSALM	Inland	MFSalmon	Loon	2000	unknown	51	0.71295	320888327	0.606	1	0
13_MFS_MASH	68	44.409	-115.186	13_MFSALM	Inland	MFSalmon	Marsh Cr	2000	summer	51	0.67681	335369487	0.462	1	0.19
14_NFS_EFSW	69	44.1154	-114.43	14_UPSALM	Inland	NFSalmon	East Fork Salmon River	2016	summer	51	0.72951	305063842	0.708	1	0.688
14_NFS_LEMI	70	44.8699	-113.626	14_UPSALM	Inland	NFSalmon	Lemhi R, Bear Valley Cr	2000	unknown	89	0.70231	247149137	0.7	1	0.062
14_NFS_MORG	71	44.6134	-114.164	14_UPSALM	Inland	NFSalmon	Morgan Cr	2000, 2012	summer	74	0.67053	338922098	0.833	1	0.483
14_NFS_PAHS	72	44.6845	-114.04	14_UPSALM	Inland	NFSalmon	Pahsimeroi Hatchery	2014	summer	56	0.6617	308577047	0.727	1	0.75
14_NFS_SAWW	73	44.245	-114.846	14_UPSALM	Inland	NFSalmon	Sawtooth Hat	2016	summer	47	0.68188	242160704	0.75	1	0.727
14_NFS_WFYF	74	44.3491	-114.726	14_UPSALM	Inland	NFSalmon	West Fork Yankee Fork	2000	summer	58	0.68337	219404038	0.6	1	0.5
										65.8514
